# Supplementary material for: Clinical efficacy and safety of interleukin-6 receptor antagonists (tocilizumab and sarilumab) in patients with COVID-19: a systematic review and meta-analysis
Source: Emerg Microbes Infect. 2022 Apr 18;11(1):1154–65. doi: 10.1080/22221751.2022.2059405 (PMC9037226; doi:10.1080/22221751.2022.2059405)
Supplement: Supplemental Material [file TEMI_A_2059405_SM8986.zip]

Archive with 4 entries (4 files):
- Suppl files/SM 2 Search_strategy.docx
- Suppl files/SM_1_Supplement_figures_semifinal_clean copy.docx
- Suppl files/SM+4+Funnel+plot.pdf
- Suppl files/SM3+Risk+of+bias+summary.pdf
